# Supplementary material for: Integrative analysis identifies cancer cell-intrinsic RARRES1 as a predictor of prognosis and immune response in triple-negative breast cancer
Source: Front Genet. 2024 Mar 12;15:1360507. doi: 10.3389/fgene.2024.1360507 (PMC10963550; doi:10.3389/fgene.2024.1360507)
Supplement: Supplementary file 2 [file Table1.xlsx]

## Sheet: Supplementary Table S1
Supplementary Table S1. Signature genes sets of each cell type or cell clusters
Mesen_general	DCN	APOD	COL1A1	LUM	COL1A2	COL3A1	ACTA2	SFRP2	TAGLN	SPARC	IGFBP7	CALD1	TIMP1	MYL9	BGN
TAM_SPP1/TREM2	APOE	SPP1	CXCL8	APOC1	RNASE1	C15orf48	CD68	CTSB	CD14
TAM_FOLR2	SEPP1	F13A1	DAB2	MS4A7	MS4A6A	RNASE1	STAB1	PLTP	HBEGF
TAM_CXCL9	CXCL10	CCL8	CXCL9	CCL2	CD68	LYZ	FAM26F	APOBEC3A	MS4A6A
Mono	IL1B	LYZ	FCN1	G0S2	PLAUR	TYROBP	AIF1	CXCL2	LST1	EREG	SERPINA1	BCL2A1	HBEGF	CST3	VCAN
pDC	LILRA4	PLAC8	PLD4	TCL1A	C1orf186	SCT	IL3RA	SMPD3	LRRC26	PTCRA	MAP1A	IRF8	IRF4	GZMB	CLIC3
cDC1	CLEC9A	DNASE1L3	WDFY4	IDO1	RAB7B	S100B	CPVL	IRF8	C1orf54	SPI1	FGL2	C1orf162	NAAA	LYZ
cDC2	CD1C	CLEC10A	CD1E	FCER1A	MNDA	LST1	IGSF6	SPI1	HLA-DQB2	C1orf162	LYZ	HLA-DQA1	IL1B	HLA-DQB1
cDC3	LAMP3	CCL19	CCL17	CSF2RA	IDO1	CCL22	EBI3	CCR7	RASSF4	FSCN1	CD83	BIRC3	MGLL	KIF2A
Cycling myeloid	C1QB	C1QA	C1QC	AIF1	TYROBP	CD68	FCER1G	MS4A6A	SPI1	CYBB	LYZ	STAB1	RNASE1	F13A1	APOC1
Myeloid_general	C1QB	C1QA	C1QC	LYZ	TYROBP	FTL	APOE	AIF1	FCER1G	SPP1	CXCL8	CD68	MS4A6A	APOC1	CST3
CD4_Tcm_LMNA	IL7R	ZFP36L2	CCR7	TSC22D3	CXCR4	SARAF	BTG1	JUNB	TNFAIP3	CD69	FXYD5	SLC2A3	ANXA1
CD4_Tem_IL7R	CD40LG	CD52	IL7R	KLRB1	CD69	CXCR4	TRAC	TRBC2	TNFAIP3	LCK
CD4_Treg_FOXP3	FOXP3	IL32	BATF	TNFRSF1B	IL2RA	SPOCK2	CD27	AC133644.2	PIM2	DUSP4
CD4_Ttr_CXCL13	CXCL13	IGFL2	CD200	IL21	CD40LG	PDCD1	DUSP4	NR3C1	SH2D1A	ITM2A
CD8_Teff_GZMB	GNLY	XCL1	CCL4	IFNG	XCL2	CD69	ZNF683	CCL5	GZMB	NKG7	HOPX	KLRC1	CST7	GZMA	CTSW
CD8_Tem_GZMK	GZMK	IL7R	ZFP36L2	CD8A	CST7	CD8B	CCL5	CXCR4	DUSP2	BTG1	NKG7	GZMM	CTSW	GZMA
CD8_Ttr_CXCL13	CD8A	CCL5	NKG7	CXCL13	CCL4L2	GZMA	GZMB	CD8B	GZMH	CCL4	CTSW	TRBV7-9	LAG3	CST7	ZNF683
Tact_IFI6	MX1	OASL	RSAD2	IFIT1	HERC5	ISG20	ISG15	IFITM1	MX2	IFIT3	CMPK2	IFI6	LY6E	CD69	GZMA
Tn_LEF1	IL7R	CCR7	GIMAP7	SELL	GIMAP4	FXYD5	TCF7	PASK	SARAF	CD40LG	RPL32	BTG1	PIK3IP1
Tprf_MKI67	HMGB2	STMN1	TYMS	MKI67	TUBA1B	HMGN2	RRM2	CXCL13	TUBB	UBE2C	PTTG1	NUSAP1	CENPF	H2AFZ	TOP2A
T_general	CD3E	IL7R	CD3D	IL32	CD2	CCL5	LTB	CXCL13	CD8A	CD7	ZFP36L2	LCK	CST7	IL2RG	GZMA
CD4+T	IL7R	CCR7	ZFP36L2	ANXA1	CXCR4	SARAF	CD40LG	TSC22D3	CD3E	BTG1	KLRB1	RGCC	CD69	FXYD5
CD8+T	CCL5	CD8A	CCL4	NKG7	GZMA	CD8B	CCL4L2	GZMB	IFNG	GZMH	CST7	CXCL13	ZNF683	CTSW	GZMK
NK_GNLY	XCL1	XCL2	TRDC	KLRC1	CD7	HOPX	CTSW	CCL5	KLRB1	IL2RB	MATK	TNFRSF18
NK_FCGR3A	FGFBP2	KLRF1	MYOM2	S1PR5	CX3CR1	PRF1	GZMB	GZMH	MATK	PLAC8	CST7	GZMA
NK	GNLY	XCL1	NKG7	TRDC	XCL2	KLRD1	GZMB	CTSW	CCL4	KLRC1	CD7	HOPX	CCL5	CD69	PRF1
Plasma cells	IGKV3-15	IGKV1-9	IGKV3-11	IGKV3-20	IGHG1	IGHV6-1	IGKV4-1	IGLV3-25	IGLV1-40	IGLV1-44	IGLV2-14	IGHV3-21	IGHV4-39	IGLC3	IGLV2-23
B cells	MS4A1	CD79A	CD37	TCL1A	BANK1	CD79B	VPREB3	HLA-DRA	HLA-DQB1	CD74	CD83	LINC00926	ADAM28	HLA-DQA1	HLA-DPB1

## Sheet: Supplementary Table S2
Supplementray Table S2. Genes removed which was co-existed in multiple clusters
genes removed in T cell clusters	CD3E	CD3D	CD2	LTB
genes removed in TAMs clusters	C1QB	C1QA	C1QC	TYROBP	FTL	AIF1	FCER1G
genes removed in DCs clusters	LGALS2	LYZ

## Sheet: Supplementary Table S3
Supplementary Table S3. Subpopulations and signatures used to calculate the TME-hot Score.
Major Cell Type	Subpolulation	Signature Genes
T cells	CD8_Ttr_CXCL13	CD8A	CCL5	NKG7	CXCL13	CCL4L2	GZMA	GZMB	CD8B	GZMH	CCL4	CTSW	TRBV7-9	LAG3	CST7	ZNF683
	CD8_Teff_GZMB	GNLY	XCL1	CCL4	IFNG	XCL2	CD69	ZNF683	CCL5	GZMB	NKG7	HOPX	KLRC1	CST7	GZMA	CTSW
	Tact_IFI6	MX1	OASL	RSAD2	IFIT1	HERC5	ISG20	ISG15	IFITM1	MX2	IFIT3	CMPK2	IFI6	LY6E	CD69	GZMA
Macrophages	TAM_CXCL9	CXCL10	CCL8	CXCL9	CCL2	CD68	LYZ	FAM26F	APOBEC3A	MS4A6A
	TAM_SPP1/TREM2 (anti-inflammatory)	APOE	SPP1	CXCL8	APOC1	RNASE1	C15orf48	CD68	CTSB	CD14
NK cells	NK cells	GNLY	XCL1	NKG7	TRDC	XCL2	KLRD1	GZMB	CTSW	CCL4	KLRC1	CD7	HOPX	CCL5	CD69	PRF1
Dentritic cells	cDC1	CLEC9A	DNASE1L3	WDFY4	IDO1	RAB7B	S100B	CPVL	IRF8	C1orf54	SPI1	FGL2	C1orf162	NAAA	LYZ
